# Supplementary material for: Dietary Protein Consumption and the Risk of Type 2 Diabetes: A Systematic Review and Meta-Analysis of Cohort Studies
Source: Nutrients. 2017 Sep 6;9(9):982. doi: 10.3390/nu9090982 (PMC5622742; doi:10.3390/nu9090982)
Supplement: Supplementary file 1 [file nutrients-09-00982-s001.zip]

Archive with 1 entries (1 files):
- nutrients-209795-supplementary.pdf
